# Supplementary material for: The taming of the weed: Developmental plasticity facilitated plant domestication
Source: PLoS One. 2023 Apr 7;18(4):e0284136. doi: 10.1371/journal.pone.0284136 (PMC10081796; doi:10.1371/journal.pone.0284136)
Supplement: S1 File — (XLSX) [file pone.0284136.s001.xlsx]

## Sheet: Polygonum plasticity analysis f
Setting	Generation	Unit of analysis	Experiment	Parent population	Harvest date	% Smooth (n=300)	Yield/plant	Yield/ sq m	Biomass/ plant	Biomass/ sq m	Plant hieght	Crown diameter	Senesced	Density/ sq m	Density	Pathogen stress	Herbivory stress	Light availability	Fertilizer	Early/Late
Experimental	1	Plant	2016	3	1904-11-18	0.7	11.09				50	70	No	5	Low density	Yes	No	Shade	No	Late
Experimental	1	Plant	2016	3	1904-11-18	0.79	12.87				27	46	Yes	5	Low density	Yes	Yes	Shade	No	Late
Experimental	1	Plant	2016	3	1904-11-19	0.556667	4.56				27	30	No	10	Low density	No	No	Shade	No	Late
Experimental	1	Plant	2016	3	1904-11-19	0.77	11.13				35	50	No	7	Low density	No	No	Shade	No	Late
Experimental	1	Plant	2016	3	1904-11-19	0.366667	7.69				32	45	No	10	Low density	Yes	No	Shade	No	Late
Experimental	1	Plant	2016	3	1904-11-19	0.57	10.97				26	41	No	10	Low density	Yes	No	Shade	No	Late
Experimental	1	Plant	2016	3	1904-11-19	0.636667	5.69				23	53	No	7	Low density	No	Yes	Shade	No	Late
Experimental	1	Plant	2016	3	1904-11-19	0.646667	5.74				19	50	No	5	Low density	Yes	Yes	Shade	No	Late
Experimental	1	Plant	2016	3	1904-11-19	0.656667	1.22				30	54	No	5	Low density	Yes	No	Shade	No	Late
Experimental	1	Plant	2016	3	1904-11-19	0.793333	3.6				23	44	No	5	Low density	Yes	No	Shade	No	Late
Experimental	1	Plant	2016	3	1904-11-19	0.9	15.65				47	72	No	5	Low density	No	No	Shade	No	Late
Experimental	1	Plant	2016	3	1904-11-19	0.563333	5.43				45	58	Yes	2	Low density	No	No	Sun	No	Late
Experimental	1	Plant	2016	3	1904-11-19	0.576667	37.21				44	110	Yes	2	Low density	No	No	Sun	No	Late
Experimental	1	Plant	2016	3	1904-11-19	0.773333	6.7				47	100	Yes	2	Low density	No	No	Sun	No	Late
Experimental	1	Plant	2016	3	1904-11-19	0.82	2.61				36	55	Yes	5	Low density	No	Yes	Sun	No	Late
Experimental	1	Plant	2016	3	1904-11-19	0.915423	1.04				25	51	Yes	5	Low density	No	Yes	Sun	No	Late
Experimental	1	Plant	2016	3	1904-11-19	0.566667	7.61				45	60	Yes	10	Low density	No	No	Sun	No	Late
Experimental	1	Plant	2016	3	1904-11-19	0.576667	6.19				47	110	Yes	5	Low density	No	No	Sun	No	Late
Experimental	1	Plant	2016	3	1904-11-19	0.72	1.39				27	67	Yes	5	Low density	Yes	No	Sun	No	Late
Experimental	1	Plant	2016	3	1904-11-22	0.586667	17.7				27	52	No	5	Low density	No	No	Shade	No	Late
Experimental	1	Plant	2016	3	1904-11-22	0.666667	7.28				38	62	No	5	Low density	Yes	No	Shade	No	Late
Experimental	1	Plant	2016	3	1904-11-22	0.68	9.15				35	63	No	5	Low density	Yes	No	Shade	No	Late
Experimental	1	Plant	2016	3	1904-11-22	0.693333	7.67				37	60	No	5	Low density	No	No	Shade	No	Late
Experimental	1	Plant	2016	3	1904-11-22	0.7	8				47	52	No	7	Low density	Yes	No	Shade	No	Late
Experimental	1	Plant	2016	3	1904-11-22	0.716667	11.2				42	64	Yes	2	Low density	No	No	Shade	No	Late
Experimental	1	Plant	2016	3	1904-11-22	0.783333	7.12				31	62	No	7	Low density	Yes	No	Shade	No	Late
Experimental	1	Plant	2016	3	1904-11-22	0.82	7.56				36	70	No	5	Low density	Yes	No	Shade	No	Late
Experimental	1	Plant	2016	3	1904-11-22	0.836667	6.53				32	57	Yes	5	Low density	Yes	Yes	Shade	No	Late
Experimental	1	Plant	2016	3	1904-11-22	0.513333	10.87				28	64	No	10	Low density	No	No	Shade	No	Late
Experimental	1	Plant	2016	3	1904-11-22	0.66	6.68				32	43	No	5	Low density	No	No	Shade	No	Late
Experimental	1	Plant	2016	3	1904-11-22	0.7	14.95				30	64	No	5	Low density	No	No	Shade	No	Late
Experimental	1	Plant	2016	3	1904-11-22	0.776667	13.02				40	70	No	10	Low density	No	No	Shade	No	Late
Experimental	1	Plant	2016	3	1904-11-22	0.793333	5.07				33	35	No	10	Low density	Yes	No	Shade	No	Late
Experimental	1	Plant	2016	3	1904-11-22	0.913333	6.85				30	57	No	10	Low density	Yes	Yes	Shade	No	Late
Experimental	1	Plant	2016	3	1904-11-23	0.616667	7.39				52	70	Yes	10	Low density	Yes	No	Shade	No	Late
Experimental	1	Plant	2016	3	1904-11-23	0.67	24.48				43	73	Yes	5	Low density	Yes	No	Shade	No	Late
Experimental	1	Plot	2018	3	1904-10-30	0.456667	6.364		8.652				Yes	25	Low density			Shade	No	Early
Experimental	1	Plot	2018	3	1904-10-30	0.52	5.49		12.016				Yes	25	Low density			Shade	No	Early
Experimental	1	Plot	2018	3	1904-10-30	0.463333	8.876		11.478				Yes	25	Low density			Shade	No	Early
Experimental	1	Plot	2018	3	1904-10-30	0.5	7.292		6.014				Yes	25	Low density			Shade	No	Early
Experimental	1	Plot	2018	3	1904-10-30	0.526667	7.26		12.75				Yes	25	Low density			Shade	No	Early
Experimental	1	Plot	2018	3	1904-10-30	0.573333	6.66		7.444				Yes	25	Low density			Shade	No	Early
Experimental	1	Plot	2018	3	1904-10-30	0.566667	9.348		24.636				Yes	25	Low density			Sun	No	Early
Experimental	1	Plot	2018	3	1904-10-30	0.733333	5.668		16.478				Yes	25	Low density			Sun	No	Early
Experimental	1	Plot	2018	3	1904-10-30	0.42	2.812		9.648				Yes	25	Low density			Sun	No	Early
Experimental	1	Plot	2018	3	1904-10-30	0.653333	5.214		8.424				Yes	25	Low density			Sun	No	Early
Experimental	1	Plot	2018	3	1904-10-30	0.663333	3.4		10.96				Yes	25	Low density			Sun	No	Early
Experimental	1	Plot	2018	3	1904-10-30	0.706667	3.102		13.23				Yes	25	Low density			Sun	No	Early
Experimental	1	Plot	2018	3	1904-11-08	0.49	6.23077	162	8.80769	229			Mixed	25	Low density			Shade	No	Late
Experimental	1	Plot	2018	3	1904-11-08	0.59	6.92308	180	8.65385	225			Mixed	25	Low density			Shade	No	Late
Experimental	1	Plot	2018	3	1904-11-08	0.593333	6.51923	169.5	9.19231	239			Mixed	25	Low density			Shade	No	Late
Experimental	1	Plot	2018	3	1904-11-08	0.57	7.5	195	9.53846	248			Mixed	25	Low density			Shade	No	Late
Experimental	1	Plot	2018	3	1904-11-08	0.516667	7.07692	184	8.21154	213.5			Mixed	25	Low density			Shade	No	Late
Experimental	1	Plot	2018	3	1904-11-08	0.663333	5.48077	142.5	9.61538	250			Mixed	25	Low density			Shade	No	Late
Experimental	1	Plot	2018	3	1904-11-08	0.666667	7.80769	203	17.1731	446.5			Mixed	25	Low density			Sun	No	Late
Experimental	1	Plot	2018	3	1904-11-08	0.68	6.23077	162	13.8654	360.5			Mixed	25	Low density			Sun	No	Late
Experimental	1	Plot	2018	3	1904-11-08	0.606667	4.28846	111.5	11.2308	292			Mixed	25	Low density			Sun	No	Late
Experimental	1	Plot	2018	3	1904-11-08	0.706667	5.42308	141	9.26923	241			Mixed	25	Low density			Sun	No	Late
Experimental	1	Plot	2018	3	1904-11-08	0.633333	6.26923	163	12.0962	314.5			Mixed	25	Low density			Sun	No	Late
Experimental	1	Plot	2018	3	1904-11-08	0.586667	5.67308	147.5	10.1538	264			Mixed	25	Low density			Sun	No	Late
Experimental	1	Plot	2018	3	1904-12-15	0.666667							Yes	25	Low density			Sun	No	Early
Experimental	1	Plant	2019	5	1904-11-04	0.522911	21	358	114.8				No	17	Low density			Sun	Yes	Early
Experimental	1	Plant	2019	5	1904-11-04	0.64	16.1	358	77.1				No	17	Low density			Sun	Yes	Early
Experimental	1	Plant	2019	5	1904-11-04	0.512887	17.1	358	106				No	17	Low density			Sun	Yes	Early
Experimental	1	Plant	2019	5	1904-11-04	0.498667	25.1	358	115.1				No	17	Low density			Sun	Yes	Early
Experimental	1	Plant	2019	5	1904-11-04	0.533923	16.7	358	78.9				No	17	Low density			Sun	Yes	Early
Experimental	1	Plant	2019	5	1904-11-04	0.471698	5.9	358	64.7				Yes	17	Low density			Sun	Yes	Early
Experimental	1	Plant	2019	5	1904-11-04	0.529605	14.5	358	59				No	17	Low density			Sun	Yes	Early
Experimental	1	Plant	2019	5	1904-11-04	0.52994	12.3	358	53.4				No	17	Low density			Sun	Yes	Early
Experimental	1	Plant	2019	5	1904-11-04	0.416149	7.9	358	64.5				Yes	17	Low density			Sun	Yes	Early
Experimental	1	Plant	2019	5	1904-11-04	0.636612	18.3	358	74.8				No	17	Low density			Sun	Yes	Early
Experimental	1	Plant	2019	5	1904-11-04	0.5	2.4	221.75	41.8				Yes	17	Low density			Sun	No	Early
Experimental	1	Plant	2019	5	1904-11-04	0.721212	21	221.75	81.6				No	17	Low density			Sun	No	Early
Experimental	1	Plant	2019	5	1904-11-04	0.661585	8.8	221.75	25.6				No	17	Low density			Sun	No	Early
Experimental	1	Plant	2019	5	1904-11-04	0.733119	4.8	221.75	13.3				No	17	Low density			Sun	No	Early
Experimental	1	Plant	2019	5	1904-11-04	0.689373	4.7	221.75	17.2				No	17	Low density			Sun	No	Early
Experimental	1	Plant	2019	5	1904-11-04	0.539877	13.2	221.75	32				No	17	Low density			Sun	No	Early
Experimental	1	Plant	2019	5	1904-11-04	0.734513	8.7	221.75	22.6				No	17	Low density			Sun	No	Early
Experimental	1	Plant	2019	5	1904-11-04	0.645695	4.6	221.75	16.9				No	17	Low density			Sun	No	Early
Experimental	1	Plant	2019	5	1904-11-04	0.653968	21.2	221.75	44.4				No	17	Low density			Sun	No	Early
Experimental	1	Plant	2019	5	1904-11-04	0.649485	17.4	221.75	35.7				No	17	Low density			Sun	No	Early
Experimental	1	Plant	2019	7	1904-11-04	0.848259	12.5	221.75	24.4				No	17	Low density			Sun	No	Early
Experimental	1	Plant	2019	7	1904-11-15	0.75067	28.2	358	69.1				No	17	Low density			Sun	Yes	Late
Experimental	1	Plant	2019	7	1904-11-15	0.726708	37.9	358	86.7				No	17	Low density			Sun	Yes	Late
Experimental	1	Plant	2019	7	1904-11-15	0.754023	28.3	358	65.2				No	17	Low density			Sun	Yes	Late
Experimental	1	Plant	2019	7	1904-11-15	0.858086	18	358	49.3				No	17	Low density			Sun	Yes	Late
Experimental	1	Plant	2019	7	1904-11-15	0.783862	32	358	82.5				No	17	Low density			Sun	Yes	Late
Experimental	1	Plant	2019	7	1904-11-15	0.725857	21	358	57.9				No	17	Low density			Sun	Yes	Late
Experimental	1	Plant	2019	7	1904-11-15	0.897281	18.6	358	49.8				No	17	Low density			Sun	Yes	Late
Experimental	1	Plant	2019	7	1904-11-15	0.809798	18.5	358	65.5				No	17	Low density			Sun	Yes	Late
Experimental	1	Plant	2019	7	1904-11-15	0.725333	39.9	358	93.5				No	17	Low density			Sun	Yes	Late
Experimental	1	Plant	2019	7	1904-11-15	0.831754	32.3	358	72.5				No	17	Low density			Sun	Yes	Late
Experimental	1	Plant	2019	7	1904-11-15	0.783862	32.2	221.75	46.8				No	17	Low density			Sun	No	Late
Experimental	1	Plant	2019	7	1904-11-15	0.763848	26.3	221.75	46.9				No	17	Low density			Sun	No	Late
Experimental	1	Plant	2019	7	1904-11-15	0.822006	8.6	221.75	22.5				No	17	Low density			Sun	No	Late
Experimental	1	Plant	2019	7	1904-11-15	0.774691	8.4	221.75	22.7				No	17	Low density			Sun	No	Late
Experimental	1	Plant	2019	7	1904-11-15	0.830266	8.3	221.75	17.4				No	17	Low density			Sun	No	Late
Experimental	1	Plant	2019	7	1904-11-15	0.73	12.1	221.75	20.2				No	17	Low density			Sun	No	Late
Experimental	1	Plant	2019	7	1904-11-15	0.773333	13.4	221.75	20				No	17	Low density			Sun	No	Late
Experimental	1	Plant	2019	7	1904-11-15	0.802299	17.4	221.75	34.4				No	17	Low density			Sun	No	Late
Experimental	1	Plant	2019	7	1904-11-15	0.722646	20.1	221.75	37.6				No	17	Low density			Sun	No	Late
Parent	0	Plot	Parent	3	1904-10-14	0.263598							No					Sun	No	Early
Parent	0	Plot	Parent	3	1904-10-22	0.288698							No					Sun	No	Early
Parent	0	Plot	Parent	3	1904-10-30	0.44							No					Sun	No	Early
Parent	0	Plot	Parent	3	1904-11-12	0.347059							Yes					Sun	No	Late
Parent	0	Plot	Parent	5	1904-10-08	0.29							No					Shade	No	Early
Parent	0	Plot	Parent	7	1904-10-11	0.4							No					Shade	No	Early
Experimental	2	Plot	2020	3	1904-10-22	0.426667	2.36344	219.8	7.76344	722			Mixed	93	Naturalistic			Sun	No	Early
Experimental	2	Plot	2020	3	1904-10-22	0.306667	3.39608	346.4	12.7059	1296			Mixed	102	Naturalistic			Sun	No	Early
Experimental	2	Plot	2020	3	1904-10-22	0.336667	5.55875	444.7	12.2125	977			Mixed	80	Naturalistic			Sun	No	Early
Experimental	2	Plot	2020	3	1904-10-22	0.383333	1.03677	321.4	3.4871	1081			Mixed	310	Naturalistic			Sun	No	Early
Experimental	2	Plot	2020	3	1904-10-22	0.373333	1.1969	270.5	3.92035	886			Mixed	226	Naturalistic			Sun	Fert	Early
Experimental	2	Plot	2020	3	1904-10-22	0.43	1.13929	382.8	3.2619	1096			Mixed	336	Naturalistic			Sun	No	Early
Experimental	2	Plot	2020	3	1904-10-25	0.436667	2.3213	533.9	7.57391	1742			Mixed	230	Naturalistic			Sun	No	Early
Experimental	2	Plot	2020	3	1904-10-25	0.456667	3.21667	598.3	7.92473	1474			Mixed	186	Naturalistic			Sun	No	Early
Experimental	2	Plot	2020	3	1904-10-22	0.44	1.90876	370.3	5.74742	1115			Mixed	194	Naturalistic			Sun	No	Early
Experimental	2	Plot	2020	3	1904-10-25	0.443333	1.14455	346.8	3.33003	1009			Mixed	303	Naturalistic			Sun	No	Early
Experimental	2	Plot	2020	3	1904-10-25	0.423333	1.32238	378.2	4.31469	1234			Mixed	286	Naturalistic			Sun	Fert	Early
Experimental	2	Plot	2020	3	1904-10-22	0.4	1.60669	456.3	4.75352	1350			Mixed	284	Naturalistic			Sun	Fert	Early
Experimental	2	Plot	2018	3	1904-11-07	0.489209	3.29048	46	9.17619	192.7			Mixed	21	Low density			Sun	No	Late
Experimental	2	Plot	2018	3	1904-11-07	0.510204	2.77731	98.9	5.15635	268.13			Mixed	52	Naturalistic			Sun	No	Late
Experimental	2	Plot	2018	3	1904-11-07	0.4	3.52314	85.5	8.68571	304			Mixed	35	Low density			Sun	No	Late
Experimental	2	Plot	2018	3	1904-11-07	0.536765	3.08667	48.9	6.83333	164			Mixed	24	Low density			Sun	No	Late
Experimental	2	Plot	2018	3	1904-11-07	0.583333	3.00942	134.9	6.34058	437.5			Mixed	69	Naturalistic			Sun	No	Late
Experimental	2	Plot	2018	3	1904-11-07	0.421348	3.65108	93.8	8.14865	301.5			Mixed	37	Low density			Sun	No	Late
Experimental	2	Plot	2018	3	1904-11-07	0.627907	2.53517	47.6	4.48103	129.95			Mixed	29	Low density			Sun	No	Late
Experimental	2	Plot	2018	3	1904-11-07	0.530806	2.00523	93.1	3.78923	246.3			Mixed	65	Naturalistic			Sun	No	Late
Experimental	2	Plot	2018	3	1904-11-07	0.471429	3.86556	99.1	7.65889	275.72			Mixed	36	Low density			Sun	No	Late
Parent	0	Plot	Parent	2	1904-10-23	0.72
